# Supplementary material for: Climate Change Increases Drought Stress of Juniper Trees in the Mountains of Central Asia
Source: PLoS One. 2016 Apr 21;11(4):e0153888. doi: 10.1371/journal.pone.0153888 (PMC4839681; doi:10.1371/journal.pone.0153888)
Supplement: S1 File — (XLSX) [file pone.0153888.s005.xlsx]

## Sheet: detrendedTRW
year	Zaamin-JUTU	Zaamin-JUSM	Zaamin-JUSE	Beld_B2H	Beld_B1H	Beld_B2L	UZ-ML	UZ-SK	AyiryTash_ATm	AyiryTash-RSC	SariChelek-SCH	SariChelek-FGB	KyrgyzAta-KAse	KyrgyzAta-KAnw	KyrgyzAta-KAlow	Karakuldja-TOH	Karakuldja-TLH	Karakuldja-TOL	Karakuldja-TLL	Naryn-KS	Naryn-SH2	Naryn-SH3	Naryn-SH1	Naryn_ARN	Naryn-BT	Naryn-KM	Naryn_AE	Naryn-KJ	Naryn-Döb	Naryn-KO	Karakol_AS	Karakol-AY	Karakol-ADJ
2012	1.216	1.296	1.275	1.805	1.005	1.03	1.275	1.016	0.917	1.076			0.843	1.077	1.125	0.823	0.754	0.891	0.917	0.858	0.883	0.809	0.968	1.023	0.917	0.96	0.992	1.136	0.998	0.995	1.09	1.022	1.083
2011	1.217	1.252	1.021	1.754	1.016	1.012	1.169	0.938	1.138	1	0.904	0.708	0.998	1.171	1.023	0.83	0.725	0.878	1.165	0.826	0.936	0.779	0.87	0.993	0.941	0.943	1.008	1.27	1.232	0.889	1.091	0.969	1.013
2010	1.229	1.155	1.226	1.823	1.235	1.198	1.34	1.197	1.289	1.057	1.008	0.963	1.176	1.102	1.04	0.851	0.764	0.945	0.919	1.009	0.954	1.052	0.935	1.054	0.921	1.088	1.049	1.25	1.317	1.075	1.352	1.316	1.31
2009	1.052	1.045	1.176	1.666	1.202	1.08	1.306	1.283	1.349	1.062	1.04	1.023	1.533	1.494	1.176	0.88	0.769	1.092	0.933	1.082	0.984	1.097	1.079	1.102	0.987	1.054	0.867	1.2	1.255	1.183	1.352	1.375	1.388
2008	0.971	1.134	0.743	1.657	0.875	0.983	1.177	1.029	1.062	0.934	0.839	0.879	0.96	1.292	0.851	0.861	0.696	1.038	0.793	0.935	0.813	0.891	1.077	0.94	0.863	0.722	0.737	0.87	0.586	0.58	1.165	1.166	1.119
2007	1.006	1.054	1.04	1.846	1.151	1.178	1.493	1.181	1.204	1.041	0.9	1.001	1.079	1.217	0.882	0.832	0.707	0.986	0.898	1.044	0.867	0.769	1.105	0.976	0.861	0.787	0.776	1.132	0.935	0.836	0.999	1.036	0.934
2006	0.996	0.968	1.038	1.654	0.864	1.041	1.241	0.979	1.067	1.115	1.002	0.922	0.905	0.979	0.904	0.893	0.865	1.03	0.919	1.074	0.923	0.776	1.071	1.016	1.035	0.978	1.057	1.135	0.93	1.164	1.146	1.198	1.095
2005	1.04	1.111	1.226	1.705	1.194	1.121	1.282	0.962	1.122	1.247	0.981	1.036	1.002	1.296	1.024	1.118	1.052	1.197	1.097	1.211	0.988	0.852	1.083	1.049	1.104	1.13	1.166	1.288	1.204	1.284	1.224	1.332	1.193
2004	1.006	1.139	1.248	1.646	1.314	1.164	1.264	0.86	1.21	1.343	0.878	1.163	1.009	1.116	1.035	1.142	0.96	1.148	0.918	1.197	0.928	0.821	1.093	1.092	1.058	0.999	1.064	1.192	1.136	1.105	1.073	1.215	1.062
2003	1.249	1.173	1.059	1.682	1.307	1.026	1.126	0.752	1.402	1.323	1.069	0.985	1.25	1.285	1.102	1.089	0.985	1.047	0.869	1.245	0.998	0.783	1.089	1.076	1.162	1.122	1.215	1.258	1.272	1.39	1.195	1.276	1.287
2002	1.227	1.246	1.488	1.463	1.264	1.085	1.169	1.011	1.358	1.367	1.315	1.327	1.162	1.539	1.266	1.245	1.271	1.329	1.301	1.288	1.037	0.82	1.142	1.18	1.311	1.419	1.3	1.427	1.355	1.55	1.087	1.244	1.106
2001	0.812	0.88	0.911	1.231	1.084	0.875	1.058	0.886	1.022	1.283	1.106	1.11	0.922	1.369	0.927	1.082	1.044	1.229	0.908	1.181	0.882	0.84	1.025	1.073	1.072	1.117	1.205	1.118	1.101	1.065	1.108	1.267	1.147
2000	0.898	1.018	0.939	1.123	0.991	0.924	0.996	0.876	1.171	1.116	0.961	1.073	0.853	0.948	0.863	1.169	1.148	1.152	0.881	1.151	0.992	0.958	1.007	1.16	1.056	1.171	1.159	1.089	1.131	1.337	1.02	1.037	0.939
1999	1.197	1.042	1.304	1.209	1.121	1.201	1.358	1.189	1.377	1.189	1.139	0.731	1.08	1.344	1.022	1.185	1.324	1.188	1.181	1.208	1.006	1.1	0.902	1.055	1.032	1.302	1.211	1.17	1.177	1.432	1.075	1.084	1.119
1998	1.039	0.948	1.136	1.041	0.968	1.107	1.34	1.379	1.31	1.102	1.153	0.82	1.004	1.576	1.038	0.921	1.066	1.086	0.912	1.085	0.884	1.143	1.073	1.119	0.934	1.05	0.84	0.835	0.964	0.799	1.217	1.222	1.322
1997	1.135	1.044	1.181	1.016	1.055	0.838	1.193	1.241	1.418	1.09	1.002	0.642	1.124	1.707	1.027	1.004	1.081	1.013	0.838	1.183	0.903	1.098	0.908	0.986	0.944	0.817	0.824	0.981	1.01	0.898	0.92	0.746	0.834
1996	1.042	0.964	0.939	0.72	0.858	0.772	1.014	1.294	1.223	1.014	1.127	0.855	1.067	1.503	1.048	1.134	1.331	1.046	0.979	1.242	1.039	1.219	1.088	1.169	1.155	1.125	1.217	1.017	1.193	1.221	1.046	1.14	0.97
1995	1.172	1.02	1.122	1.243	1.245	0.988	1.322	1.468	1.258	0.976	1.069	0.753	1.084	1.734	0.986	1.194	1.252	1.116	1.085	1.291	1.055	1.178	0.986	1.147	1.214	1.377	1.406	1.044	1.106	1.181	0.989	1.115	0.957
1994	1.084	0.954	1.111	1.055	1.14	0.824	1.106	1.339	1.046	0.861	0.959	0.693	1.072	1.389	0.98	1.241	1.42	1.131	1.335	1.222	1.184	1.087	0.941	1.211	1.03	1.04	1.057	0.924	1.028	0.961	0.943	1.146	0.882
1993	0.953	0.994	1.079	1.051	1.278	0.844	1.077	1.197	1.169	1.002	1.056	1.008	1.003	1.427	1.022	1.125	1.332	1.083	1.203	1.209	1.231	1.183	1.026	1.162	1.034	1.082	1.074	1.029	1.046	0.871	0.97	1.159	0.966
1992	1.045	0.973	1.001	0.92	1.254	0.995	0.992	1.096	1.148	1.157	1.058	1.115	0.945	1.194	1.146	1.08	1.325	0.954	1.079	1.204	1.195	1.269	1.005	1.135	1.081	1.076	1.054	1.013	1.02	0.99	1.033	1.208	1.067
1991	0.943	0.91	1.093	0.68	1.188	0.853	0.894	0.943	1.09	1.217	1.178	0.931	0.904	1.565	1.411	1.169	1.346	1.179	1.152	1.269	1.349	1.32	1.199	1.137	1.225	1.247	1.282	1.227	1.148	1.04	0.967	1.157	0.986
1990	0.984	0.91	0.789	0.165	0.901	0.639	0.788	0.552	1.178	1.216	1.105	1.055	0.974	1.478	1.176	1.045	1.215	1.13	1.298	1.083	1.091	1.097	0.869	1.086	0.89	0.933	1.078	0.792	0.77	0.84	0.8	0.973	0.876
1989	0.89	1	0.62	0.119	0.684	0.681	0.747	0.55	1.054	1.14	1.18	1.133	0.981	1.438	1.307	1.292	1.14	1.17	0.905	1.162	1.336	1.291	0.916	1.107	1.129	1.162	1.32	1.075	1.171	1.174	0.933	1.237	0.949
1988	1.01	0.872	0.678	0.12	0.688	1.095	0.75	0.539	1.067	1.085	1.08	1.265	1.005	1.458	0.959	1.049	1.253	0.9	1.149	1.028	1.185	1.005	0.711	0.834	0.889	0.927	0.947	0.906	0.955	0.908	0.878	1.037	0.917
1987	1.005	0.826	0.961	0.565	0.759	0.937	0.833	0.802	1.13	0.898	1.106	1.18	1.164	1.646	0.949	0.936	1.318	1.014	1.579	1.01	1.09	1.178	0.75	0.904	1.007	1.053	1.023	1.037	1.229	1.138	1.116	1.274	0.848
1986	1.15	0.952	0.79	0.737	0.671	0.838	0.691	0.831	0.971	0.854	1.042	1.286	0.927	1.34	0.873	0.978	1.075	0.951	1.065	0.901	0.927	1.16	0.844	0.829	0.871	0.856	0.909	0.944	1.069	0.862	1.182	1.265	1.164
1985	1.145	0.922	0.863	0.821	0.874	0.86	0.714	1.08	1.132	0.89	1.049	1.001	0.982	1.673	1.006	1.074	0.987	0.901	1.104	0.684	0.814	0.905	0.842	0.658	0.807	0.627	0.631	0.801	0.781	0.547	1.179	1.074	1.397
1984	1	0.972	0.658	0.935	0.872	1.03	0.814	1.145	1.008	0.979	0.943	1.181	0.908	1.439	1.049	1.182	1.127	0.902	1.108	0.59	0.702	0.907	0.876	0.681	0.875	0.747	0.736	0.922	0.82	0.751	1.085	0.999	1.174
1983	1.066	0.94	1.152	1.063	1.249	1.077	0.828	1.256	0.923	1.081	1.214	1.213	0.723	1.312	1.116	1.221	1.285	1.072	1.328	1.094	1.059	1.226	1.011	1.02	1.252	1.167	1.07	1.335	1.27	1.001	1.048	0.994	1.033
1982	1.025	0.935	0.781	0.935	1.009	1.106	0.939	1.001	0.869	0.915	0.892	0.767	0.625	1.08	0.934	1.207	0.949	0.935	1.052	0.545	0.437	0.863	0.659	0.447	0.897	0.815	0.859	0.717	0.612	0.589	0.898	0.698	1.018
1981	0.956	0.729	1.078	1.258	1.406	1.329	1.24	1.215	1.019	0.87	0.896	0.884	0.842	1.19	1.029	1.173	1.207	0.828	1.475	0.898	1.045	1.319	0.954	0.806	1.189	1.177	1.088	1.134	1.122	1.022	1.162	1.148	1.01
1980	0.916	0.82	0.753	0.803	0.973	1.143	0.87	0.882	1.053	0.863	0.733	0.718	0.912	1.133	0.862	1.051	1.03	0.759	1.295	0.989	1.055	1.282	0.906	0.786	1.002	1.011	1.018	1.009	0.91	0.812	1.025	0.929	0.872
1979	0.923	0.942	0.913	0.927	1.113	1.163	0.878	0.843	1.079	0.916	0.922	0.937	1.179	1.393	0.9	0.906	0.987	0.826	1.152	0.988	1.095	1.193	1.04	0.924	0.872	0.974	0.851	0.897	0.861	0.612	1.125	1.098	1.283
1978	0.884	0.888	0.83	0.839	1.022	1.123	0.993	0.694	1.111	0.839	1.01	1.137	1.178	1.473	0.969	1.039	1.164	0.827	1.122	0.831	0.943	1.071	0.967	0.997	0.823	0.849	0.88	1.011	0.822	0.807	1.082	1.007	1.237
1977	0.972	0.941	0.708	1.016	1.142	0.997	0.816	0.756	1.139	0.814	1.013	0.897	1.026	1.378	0.977	0.901	1.074	0.819	1.179	0.8	0.8	0.897	0.996	0.976	0.713	0.641	0.665	0.831	0.646	0.636	0.979	0.92	1.109
1976	0.878	0.859	0.89	0.844	0.915	0.763	0.768	0.755	1.046	0.764	0.775	0.973	1.074	1.278	0.905	0.813	1.005	0.773	1.099	0.332	0.532	0.757	0.771	0.676	0.735	0.609	0.607	0.588	0.426	0.463	0.9	0.711	0.864
1975	0.882	0.894	0.489	0.778	0.988	0.922	0.829	0.944	0.974	0.679	0.932	1.242	1.142	1.443	0.834	0.991	1.105	1.18	1.138	0.996	1.109	1.118	1.081	0.985	1.009	0.865	0.918	0.951	0.696	0.752	1.059	1.078	0.991
1974	0.827	0.987	0.782	0.835	0.754	0.9	0.762	1.005	0.893	0.726	0.99	1.026	0.882	1.142	0.695	0.815	0.703	0.92	0.739	0.959	1.131	1.022	0.9	1.085	0.98	0.921	0.985	0.929	0.871	0.965	0.979	0.868	0.858
1973	1.066	1.011	0.896	0.939	1.057	1.012	0.939	1.12	1.07	0.95	0.806	0.998	1.1	1.203	0.994	1.218	1.001	1.169	1.26	1.235	1.53	1.239	1.214	1.347	1.143	1.125	1.154	1.217	1.302	1.336	1.017	1.025	0.992
1972	0.935	0.98	1.245	1.08	1.072	1.039	0.948	1.224	1.216	0.961	1.026	1.071	1.04	1.236	1.153	1.243	1.081	1.12	1.346	1.12	1.36	1.068	0.795	1.156	1.013	0.961	0.995	0.905	1.082	1.178	0.798	0.742	0.903
1971	0.845	1.05	0.95	0.865	1.151	1.145	0.975	1.146	1.044	0.957	0.878	1.021	1.026	1.254	1.053	1.209	1.045	1.101	1.1	1.258	1.41	0.959	0.951	1.244	0.982	0.984	1.092	1.039	1.219	1.257	1.042	1.101	1.093
1970	1.008	1.018	1.392	0.827	1.047	1.3	1.075	1.153	1.05	0.95	0.972	1.197	0.975	1.296	1.042	1.22	0.87	1.045	1.185	1.203	1.105	0.867	0.918	1.078	1.123	1.284	1.352	1.009	1.155	1.299	1.077	1.19	1.172
1969	0.98	1.009	1.238	0.893	1.011	1.137	1.008	0.9	0.958	0.897	0.92	0.794	0.891	1.125	1.008	0.987	0.705	0.999	0.749	0.994	1.123	1.024	0.783	1.053	1.056	1.08	1.063	0.993	1.127	1.111	0.931	0.842	0.986
1968	1.123	1.003	1.341	0.883	1.035	1.067	0.84	0.969	1.012	0.936	0.818	1.28	0.841	1.067	1.013	1.011	0.877	1.001	0.619	1.052	1.027	1.091	1.081	1.067	1.095	1.069	1.069	1.137	1.152	1.058	1.017	1.095	0.975
1967	0.837	0.843	1.091	0.845	0.971	0.941	0.701	0.834	1.021	0.886	0.891	1.047	0.816	1.052	1.046	1.011	1.158	1.029	1.118	0.93	0.876	0.927	0.787	0.825	0.949	1.082	1.078	0.849	0.899	1.099	0.778	0.487	0.652
1966	0.888	0.918	1.192	0.891	1.002	0.937	0.89	0.909	0.952	0.87	0.751	1.261	0.857	1.023	0.814	0.916	0.775	0.899	0.737	0.945	0.715	0.918	0.938	0.932	0.888	0.894	0.894	0.958	0.902	1.029	0.964	1.007	0.791
1965	0.858	0.775	1.195	0.752	0.795	0.903	0.759	0.824	0.829	0.827	0.731	1.298	0.735	0.761	0.738	0.597	0.511	0.579	0.26	0.865	0.778	0.854	0.781	0.81	0.852	0.853	0.878	0.946	0.961	0.99	0.74	0.69	0.627
1964	0.888	0.921	1.232	0.821	0.766	1.066	0.901	1.032	1.142	0.916	1.014	1.567	0.992	1.152	0.95	0.917	1.025	1.007	0.772	1.03	0.867	0.861	0.981	0.867	1.087	0.955	0.888	1.139	1.116	0.881	1.147	1.364	1.005
1963	0.834	0.788	1.258	1.069	1.059	1.021	1.075	0.938	1.148	0.721	0.949	1.281	1.02	1.005	0.789	0.945	1.156	0.947	0.972	0.927	0.788	0.746	0.948	0.821	0.908	0.956	0.791	0.787	0.91	0.875	1.015	1.055	0.924
1962	1.043	0.955	1.234	1.035	1.095	0.977	0.941	1.225	0.871	0.755	1.181	1.246	0.896	1.023	0.826	0.623	0.917	0.866	0.606	1.006	0.887	0.902	1.459	0.92	1.209	0.992	0.952	1.079	1.119	0.99	1.253	1.258	1.189
1961	0.987	0.94	1.08	0.849	0.852	0.744	0.799	0.917	0.915	0.815	0.936	0.94	1.002	1.088	0.863	0.932	0.93	0.937	0.613	0.828	0.706	0.68	1.253	0.725	0.819	0.814	0.956	0.234	0.238	0.487	0.787	0.663	0.678
1960	0.829	0.945	0.911	0.718	0.798	0.737	0.789	0.911	0.911	0.978	0.918	0.801	1.158	1.071	1.02	1.188	1.208	1.137	0.918	1.143	1.026	0.763	1.412	0.997	1.128	0.997	1.192	0.931	1.069	1.002	0.956	1.097	0.893
1959	1.006	0.882	0.726	0.8	0.794	0.82	0.882	0.761	1.044	0.959	1.101	0.744	1.159	1.12	1.247	1.311	1.401	1.101	1.089	1.175	1.079	0.754	1.186	1.033	1.141	1.12	1.218	1.077	1.105	1.049	0.94	1.055	0.956
1958	1.178	1.041	1.081	0.868	0.977	0.86	0.975	0.96	0.963	1.095	1.006	1.132	1.09	1.319	1.156	1.281	1.447	1.033	1.148	1.312	1.233	0.969	1.463	1.205	1.282	1.21	1.238	1.285	1.207	1.068	0.964	1.079	1.085
1957	0.849	0.963	0.808	0.9	0.67	0.809	0.898	0.823	0.799	1.045	1.076	0.876	0.845	0.988	1.126	1.108	1.475	1.095	1.19	1.209	1.174	0.866	1.352	1.258	1.215	0.978	0.962	1.032	1.022	0.971	0.924	0.844	0.926
1956	0.973	1.169	0.907	0.951	0.984	0.927	0.89	0.882	0.848	1.227	1.184	1.009	0.978	0.894	1.257	1.146	1.558	1.172	1.255	1.191	1.049	0.838	1.18	1.235	1.19	1.039	1.009	1.109	1.136	1.106	0.916	0.963	0.838
1955	1.294	1.274	1.244	0.786	0.872	0.949	0.957	0.887	0.948	1.179	1.075	0.971	1.025	1	1.236	1.025	1.216	1.015	1.169	1.142	0.944	0.824	0.988	1.031	1.24	1.201	1.11	0.968	1.007	0.999	0.858	0.814	0.78
1954	1.093	1.079	1.328	0.895	0.755	1.056	1.017	0.936	0.977	1.147	1.352	1.077	0.883	0.734	1.343	0.947	1.423	1.09	1.324	1.075	1.023	0.836	0.935	1.116	1.196	1.035	0.912	1.14	1.192	0.863	0.989	0.956	0.847
1953	0.966	1.195	1.218	0.901	0.914	1.014	0.964	0.948	0.835	1.057	1.218	1.069	0.959	0.686	1.286	0.8	1.272	0.954	1.165	1.022	0.988	0.858	0.992	1.017	1.157	1.029	0.94	1.106	1.09	0.868	0.927	0.965	0.92
1952	1.099	1.157	1.388	0.982	1.08	1.034	1.121	1.167	1.062	1.119	1.196	1.193	1.129	0.951	1.395	0.84	0.952	0.976	0.864	1.152	1.014	0.955	1.16	1.024	1.293	1.066	1.03	1.054	1.173	1.025	1.183	1.156	1.175
1951	0.9	0.865	1.121	0.966	1.073	1.196	1.201	1.162	0.763	0.863	1.257	1.135	0.9	0.676	0.989	0.69	0.826	0.858	0.803	0.896	0.97	0.861	1.122	0.792	1.219	0.905	0.998	0.896	0.988	0.875	1.027	0.867	0.863
1950	0.839	0.86	1.063	0.665	1.021	1.068	1.124	1.047	0.746	0.839	1.128	1.15	0.974	0.596	0.928	0.697	0.934	0.919	0.814	1.134	1.056	1.007	1.307	0.816	1.407	0.971	1.004	0.783	0.861	0.661	1.027	0.997	0.89
1949	0.872	0.952	1.201	1.037	1.021	1.22	1.293	1.222	0.743	0.851	1.083	1.068	0.976	0.385	0.85	0.629	1.017	0.786	1.004	0.974	0.841	0.886	1.232	0.782	1.182	0.953	1.027	0.707	0.882	0.676	1.089	0.982	0.992
1948	0.771	0.839	0.944	0.819	1.001	1.093	1.082	1.147	0.774	0.833	0.927	1.079	0.902	0.452	0.82	0.593	0.79	0.756	0.793	1.058	0.895	1.046	1.464	0.941	1.235	0.882	1.015	0.851	0.924	0.725	1.118	1.31	1.25
1947	0.932	0.942	1.044	1.316	1.339	1.227	1.36	1.298	0.798	0.912	1.164	1.1	0.925	0.34	0.936	0.613	0.884	0.81	0.657	0.736	0.645	0.959	1.018	0.718	1.068	0.772	1.012	0.768	0.91	0.818	0.863	0.749	0.77
1946	0.876	0.891	0.884	0.86	0.968	1.042	1.279	1.039	0.759	0.895	1.069	1.059	0.992	0.29	1.07	0.718	1.117	0.722	1.44	1.219	0.971	1.019	0.909	0.913	1.126	1.061	1.065	1.081	1.254	1.215	1.018	1.137	0.938
1945	0.858	0.76	0.864	0.746	0.826	1.021	1.055	0.795	0.825	0.833	0.921	0.729	1.085	0.499	0.835	0.743	0.711	0.695	0.75	1.098	0.973	0.983	0.881	0.861	0.874	0.94	0.848	0.919	1.017	1.03	1.016	1.193	0.905
1944	0.812	0.674	0.957	0.753	0.782	1.123	1.145	0.897	0.942	0.806	0.978	0.794	1.077	0.433	0.877	0.622	0.879	0.822	0.965	1.176	1.084	1.141	1.048	1.029	1.135	1.049	1.056	1.261	1.195	1.038	1.071	1.208	1.07
1943	0.91	0.871	0.883	0.753	0.734	1.127	1.094	0.773	0.875	0.859	0.938	1.045	1.03	0.424	0.869	0.606	0.875	0.777	0.869	1.188	1.158	1.105	1.093	0.977	0.889	1.021	0.908	0.807	0.846	0.727	0.915	1.12	1.151
1942	1.002	0.949	1.062	0.909	0.811	0.993	1.12	0.735	1.009	0.882	1.052	0.791	0.965	0.497	0.818	0.828	0.946	0.827	1.062	1.106	0.986	1.04	0.982	0.898	0.897	0.899	0.924	1.083	0.952	0.736	0.936	1.106	1.138
1941	1.167	1.03	1.063	0.975	0.806	0.771	0.967	0.91	1.146	0.841	1.016	1.035	0.98	0.784	0.783	0.79	0.802	0.811	0.956	0.974	0.768	0.991	0.965	0.889	0.763	0.763	0.803	0.933	0.905	0.845	0.91	1.071	1.108
1940	0.68	0.827	0.937	0.971	0.981	0.783	0.85	1.104	0.863	0.75	1.016	0.865	0.915	0.7	0.736	0.72	0.789	0.838	0.763	0.794	0.518	0.934	0.93	0.866	0.637	0.669	0.706	0.888	0.878	0.517	0.841	0.813	1.029
1939	0.636	0.778	0.763	0.853	0.824	0.718	0.778	1.008	0.917	0.736	0.735	0.816	0.791	0.623	0.818	0.92	0.752	0.911	0.81	0.93	0.536	0.875	0.973	0.751	0.665	0.569	0.775	0.909	0.574	0.303	0.923	1.056	1.094
1938	0.878	0.789	0.921	0.731	0.759	0.763	0.662	1.001	0.939	0.976	0.854	0.759	0.747	0.654	1.142	1.029	0.901	0.873	0.96	0.901	0.693	0.833	0.704	0.726	0.843	0.84	0.958	0.667	0.614	0.636	0.696	0.639	0.815
1937	0.934	0.999	1.025	0.915	0.927	0.732	0.35	0.997	1.088	1.007	1.073	0.9	0.697	0.844	1.204	1.328	1.093	1.059	1.215	1.269	1.089	1.211	1.248	1.166	1.063	1.047	1.268	1.143	1.113	1.112	0.948	1.1	1.061
1936	0.805	0.919	1.055	0.76	0.898	0.874	0.504	1.121	0.893	0.797	0.881	0.98	0.686	0.736	0.906	1.203	0.781	0.907	0.824	0.958	0.807	0.863	0.903	0.786	0.858	0.932	0.997	0.994	0.992	0.908	0.808	0.864	0.796
1935	0.915	0.885	1.259	1.027	1.026	0.971	1.049	1.073	0.988	0.973	1.032	1.057	0.868	0.955	0.992	1.183	1.01	0.986	0.947	1.332	1.024	1.107	0.994	1.074	1.16	1.088	0.932	1.093	1.099	1.188	1.048	1.256	1.061
1934	0.811	0.775	1.039	0.847	0.931	1.048	1.137	1.106	0.993	0.763	0.926	0.905	0.921	0.969	0.835	0.887	0.823	1.05	0.95	1.247	0.953	0.995	0.992	1	1.119	1.048		0.955	1.056	1.107	1.069	1.141	1.057
1933	0.966	0.953	0.889	1.002	0.995	1.081	1.041	1.032	1.199	0.793	0.965	0.961	1.138	0.986	0.78	0.991	0.76	0.998	0.563	1.222	1.036	1.106	1.114	1.042	1.224	0.929		0.981	0.961	1.19	1.135	1.315	1.005
1932	1.11	1.087	1.267	1.013	1.143	1.225	1.202	1.225	1.088	0.937	0.837	1.108	1.06	1.027	0.908	1.307	1.106	1.232	1.044	1.311	1.245	1.188	1.211	1.149	1.171	1.037		1.031	1.017	1.067	1.143	1.253	1.058
1931	0.861	0.779	0.849	0.962	1.058	1.138	0.942	1.124	1.082	1.021	1.109	1.171	1.31	1.092	0.941	1.456	1.038	1.355	1.192	1.263	1.215	1.152	1.149	1.064	1.098	0.996		1.247	1.341	1.178	1.081	1.16	1.015
1930	0.786	0.902	0.669	0.774	0.873	0.912	0.93	0.922	1.164	1.102	0.932	1.067	1.449	1.085	0.895	1.351	0.925	1.301	1.019	1.1	1.165	1.198	1.156	1.026	1.107	0.835		1.085	1.108	1.3	1.128	1.319	0.808
1929	1.02	1.046	0.961	0.928	1.144	1.127	1.224	1.097	1.136	1.198	1.15	1.163	1.364	0.931	0.998	1.379	1.089	1.498	1.323	1.286	1.247	1.297	1.101	1.071	1.283	0.897		1.014	1.138	1.748	0.951	0.843	0.977
1928	0.921	0.893	0.973	0.578	0.701	0.95	0.972	1.111	1.028	0.943	1.099	0.711	1.225	1.036	0.962	1.06	0.74	1.031	1.052	1.046	0.997	1.102	1.012	0.822	1.035	0.938		1.131	1.186	1.149	1.187	1.369	1.013
1927	0.926	0.823	0.54	0.298	0.766	0.965	0.995	0.915	1.006	0.84	0.741	0.738	1.182	0.938	0.871	0.775	0.579	0.813	0.584	0.895	0.75	1.164	0.861	0.904	0.906			0.637	0.807	0.759	0.92	1.048	0.961
1926	1.09	1.115	1.331	0.988	1.019	0.997	1.068	1.34	1.053	1.327	1.181	0.808	1.395	1.256	1.283	1.137	0.929	1.318	1.272	1.078	1.294	1.561	1.126	1.228	1.112			0.877	1.216	1.107	1.184	1.358	1.356
1925	0.901	0.857	0.831	0.568	0.867	0.822	0.833	1.055	0.805	1.117	0.686	0.95	1.139	1.158	1.027	0.984	0.736	0.964	0.932	0.849	0.991	1.156	0.841	0.89	0.865			0.626	0.981	0.827	1.097	1.236	1.049
1924	1.035	0.856	1.571	0.884	1.169	1.023	1.086	1.268	0.95	1.221	1.065	1.159	1.059	1.209	1.203	1.195	1.028	1.143	1.117	1.184	1.517	1.289	0.981	1.337	1.105			1.114	1.454	1.077	1.046	1.24	1.148
1923	0.991	0.978	1.516	0.887	1.173	0.881	1.007	0.925	1.183	1.3	1.001	1.361	0.882	1.198	1.308	1.164	1.065	1.149	1.162	1.195	1.364	1.161	0.754	1.467	1.247			1.181	1.805	1.018	1.032	1.164	0.97
1922	0.893	0.959	1.381	0.789	1.157	0.897	0.969	0.952	0.912	1.4	1.171	1.33	0.736	1.052	1.333	1.11	0.983	1.16	1.011	1.031	1.144	0.895	0.475	1.191	1.053			0.874	1.43	0.843	1.004	1.102	0.953
1921	1.11	0.905	1.169	0.744	0.836	0.887	0.911	0.714	1.043	1.312	1.129	1.572	0.671	1.033	1.109	0.959	0.79	0.876	0.906	0.897	0.977	0.709	0.502	0.849	1.121			0.819	1.196	0.759	1.033	1.243	1.101
1920	1.092	0.84	0.784	1.065	0.925	0.835	0.888	0.618	1.226	1.291	1.129	1.58	0.719	1.064	0.861	0.992	0.761	0.874	0.767	0.993	1.082	0.935	0.813	1.134	0.966			1.14	1.035	0.904	0.951	0.963	1.105
1919	1.007	0.776	0.588	1.264	1.044	0.873	1.015	0.747	1.15	1.19	1.25	1.366	0.93	1.155	0.937	0.958	0.713	0.786	0.636	0.757	0.679	0.951	0.817	0.871	1.067			0.896	0.947	0.642	1.168	1.082	1.342
1918	0.664	0.424	0.188	1.169	0.969	0.821	0.827	0.729	0.471	0.431	1.011	0.986	0.447	0.465	0.437	0.472	0.517	0.621	0.548	0.534	0.487	0.855	0.708	0.595	0.717			0.873	0.621	0.689	0.975	0.806	1.017
1917	0.426	0.504	0.033	1.04	0.906	0.679	0.727	0.68	0.57	0.465	0.803	0.589	0.371	0.378	0.349	0.568	0.451	0.719	0.331	0.038	0.256	0.602	0.439	0.501	0.507			0.297	0.108	0.163	0.868	0.351	0.732
1916	1.034	1.138	1.142	1.317	1.224	0.971	1.003	0.947	1.186	1.046	1.08	1.146	1.028	1.333	0.738	0.872	0.861	0.888	0.726	0.72	0.718	1.117	1.021	1.068	0.987			0.734	0.662	0.909	1.088	0.885	1.16
1915	1.057	1.141	0.965	1.162	1.127	1.024	1.021	0.912	1.013	0.894	1.041	0.79	1.073	1.237	0.962	1.04	0.887	0.969	0.87	0.958	0.944	1.186	0.9	1.299	0.946			0.947	0.735	1.122	0.986	0.934	1
1914	0.973	1.084	1.162	1.339	1.169	0.985	1.162	1.196	1.344	0.887	0.912	1.001	1.24	1.164	0.799	1.032	1.126	1.158	1.141	0.919	0.894	1.168	1.068	1.141	0.788			0.748	0.696	1.091	0.956	0.984	1.027
1913	0.759	0.904	0.752	1.176	1.014	0.978	1.169	0.95	1.435	0.868	0.802	0.98	1.318	1.275	0.871	1.14	1.153	1.161	1.111	1.124	0.852	1.09	1.135	1.273	0.836			0.869	0.977	0.767	0.964	0.998	1.165
1912	1.187	1.162	1.064	1.257	1.039	1.013	1.231	1.044	1.467	1.08	1.033	0.679	1.319	1.252	1.147	1.303	1.095	1.32	1.061	0.997	0.845	1.054	1.171	1.111	1.046			0.983	0.867	1.048	0.84	0.72	0.83
1911	0.925	1.044	1.003	1.005	0.904	0.849	0.95	1.02	1.309	0.89	0.885	0.754	0.878	0.991	0.622	1.017	0.892	1.142	0.927	1.17	0.902	1.009	1.061	1.29	0.713			0.859	0.806	1.166	0.737	0.611	0.859
1910	1.138	1.365	1.254	1.045	0.904	0.916	0.933	0.952	1.627	1.266	0.972	0.943	1.235	1.417	1.071	1.246	1.087	1.195	1.365	1.413	1.09	1.091	1.355	1.631	0.908			1.053	1.187		0.884	0.847	0.907
1909	1.304	1.295	1.391	1.222	1.297	1.125	1.083	1.263	1.597	1.17	0.966	1.05	0.993	1.209	1.028	0.916	0.847	1.031	0.877	1.278	0.937	0.867	1.221	1.49	0.792			0.968	0.926		0.804	0.556	0.665
1908	1.23	1.222	1.17	1.204	1.205	1.167	0.953	1.333	1.644	1.149	0.94	0.793	0.971	1.246	1.142	1.43	1.252	1.294	1.197	1.325	1.168	0.936	1.319	1.374	1.04			0.992	1.421		0.863	0.803	0.964
1907	1.051	1.389	1.079	1.089	1.339	1.211	0.904	1.5	1.397	1.163	1.024	1.044	0.958	0.973	1.337	1.446	1.166	1.199	1.214	1.267	1.314	0.848	1.295	1.348	1.059			1.096	1.305		0.834	0.628	0.98
1906	1.332	1.445	1.027	0.876	0.948	1.024	0.816	1.125	1.592	1.25	0.963	0.948	1.094	1.072	1.272	1.364	1.185	1.259	1.202	1.295	1.3	0.991	1.361	1.305	1.017			1.105	1.52		0.872	0.903	1.024
1905	1.248	1.303	1.066	0.68	0.812	0.917	0.907	1.162	1.388	1.274	0.764	0.654	0.979	0.924	1.217	1.106	1.136	1.051	1.08	1.175	1.088	0.763	0.999	1.059	0.757			1.064	1.098		0.884	0.913	0.881
1904	1.02	1.293	1.274	0.916	1.058	0.994	1.194	1.172	1.484	1.339	0.886	0.821	1	1.057	1.251	1.203	1.287	1.141	1.321	1.257	1.284	0.736	1.046	1.09	0.975			1.138	1.34		0.998	0.907	0.979
1903	1.288	1.223	1.242	0.411	0.953	1.013	0.867	1.096	1.641	1.341	0.804	0.882	1.001	0.913	1.331	1.133	1.129	0.993	1.263	1.243	1.432	0.812	1.121	1.05	1.084			1.235	1.454		1.092	1.13	1.085
1902	1.082	0.92	1.009	0.789	0.695	0.976	0.76	0.874	1.495	1.174	0.694	0.513	0.872	0.69	1.035	0.932	1.082	0.926	1.147	1.059	1.09	0.793	0.976	0.851	0.892			0.774	1.101		0.898	1.059	0.911
1901	1.087	1.22	1.272	1.08	1.453	1.458	1.146	1.195	1.418	1.432	1.176	1.222	1.087	0.751	1.227	1.204	1.432	1.23	1.435	1.213	1.403	1.115	1.428	1.186	1.112			1.152	1.301		1.051	0.991	0.874
1900	0.805	1.053	1.254	1.092	0.896	1.112	0.954	0.973	1.447	1.21	1.08	0.741	1.025	0.792	1.076	0.997	0.702	0.936	0.837	0.863	1.148	0.819	1.048	0.817	0.937			0.838	0.85		0.92	0.888	0.891
